# Supplementary material for: Increased Prefrontal and Parahippocampal Activation with Reduced Dorsolateral Prefrontal and Insular Cortex Activation to Food Images in Obesity: A Meta-Analysis of fMRI Studies
Source: PLoS One. 2013 Apr 10;8(4):e60393. doi: 10.1371/journal.pone.0060393 (PMC3622693; doi:10.1371/journal.pone.0060393)
Supplement: Table S1 — List of the studies and reason for exclusion for those that were initially excluded from the actual meta-analyses. (XLSX) [file pone.0060393.s002.xlsx]

## Sheet: Sheet1
Supplementary Table 1. List of the studies (n=407) and reason for exclusion for those that were initially excluded from the actual meta-analyses.
Main reason for exclusion, study author(s) and year of publication	Title of study
Other eating disorders (n=40)
Aotani et al., (2012)	Functional magnetic resonance imaging analysis of food-related brain activity in patients with lipodystrophy undergoing leptin replacement therapy
Bohon & Stice, (2011)	Reward abnormalities among women with full and subthreshold bulimia nervosa: a functionalmagnetic resonance imaging study
Bohon & Stice, (2012)	Negative affect and neural response to palatable food intake in bulimia nervosa
Bohon and Stice, (2011)	Reward abnormalities among women with full and subthreshold bulimia nervosa: A functional magnetic resonance imaging study
Bohon et al., (2009)	Female emotional eaters show abnormalities in consummatory and anticipatory food reward
Brooks et al., (2011a)	Differential neural responses to food images in women with bulimia versus anorexia nervosa
Brooks et al., (2011b)	Restraint of appetite and reduced regional brain volumes in anorexia nervosa: a voxel-based morphometric study.
Brooks et al., (2012)	Thinking about eating food activates visual cortex with reduced bilateral cerebellar activation in females with anorexia nervosa: an fMRI study.
Castellini et a., (2012)	Looking at my body. Similarities and differences between anorexia nervosa patients and controls in body image visual processing
Chechlacz et al., (2009)	Diabetes dietary management alters responses to food pictures in brain regions associated with motivation and emotion
Coletta et al., (2009)	Brain activation in restrained and unrestrained eaters
Cowdrey et al., (2011)	Increased Neural Processing of Rewarding and Aversive Food Stimuli in Recovered Anorexia Nervosa
Demos et al., (2010)	Dietary restraint violations influence reward responses in nucleus accumbens and amygdala
Fladung et al., (2010)	A neural signature of anorexia nervosa in the ventral striatal reward system
Frank et al., (2006)	Altered brain activity in women recovered from bulimic-type eating disorders after a glucose challenge
Frank et al., (2011b)	Altered temporal difference learning in bulimia nervosa
Gizewski et al., (2010)	Influence of Satiety and Subjective Valence Rating on Cerebral Activation Patterns in Response to Visual Stimulation with High-Calorie Stimuli among Restrictive Anorectic and Control Women
Hare et al., (2009)	Self-control in decision-making involves modulation of the vmPFC valuation system
Holsen et al., (2006)	Neural mechanisms underlying hyperphagia in Prader-Willi syndrome
Holsen et al., (2009)	Genetic subtype differences in neural circuitry of food motivation in Prader-Willi syndrome
Holsen et al., (2012)	Importance of reward and prefrontal circuitry in hunger and satiety: Prader-Willi syndrome vs simple obesity.
Hummel et al., (2007)	Cerebral processing of gustatory stimuli in patients with taste loss
Joos et al., (2011a)	Amygdala hyperreactivity in restrictive anorexia nervosa
Joos et al., (2011b)	Frontocingular Dysfunction in Bulimia Nervosa when Confronted with Disease-specific Stimuli
Keppler-Noreuil et al., (2011)	Brain tissue- and region-specific abnormalities on volumetric MRI scans in 21 patients with Bardet-Biedl syndrome (BBS).
Kim et al., (2012)	Functional and effective connectivity of anterior insula in anorexia nervosa and bulimia nervosa
Mantoulan et al., (2011)	PET scan perfusion imaging in the Prader-Willi syndrome: new insights into the psychiatric and social disturbances
Miller et al., (2007)	Enhanced activation of reward-mediating prefrontal regions in response to food stimuli in Prader-Willi syndrome
Miller et al., 2006	Neurocognitive findings in Prader-Willi syndrome and early-onset morbid obesity
Ogura et al., (2011)	Small gray matter volume in orbitofrontal cortex in Prader-Willi syndrome: a voxel-based MRI study
Radeloff et al., (2012)	High-fat taste challenge reveals altered striatal response in women recovered from bulimia nervosa: A pilot study
Rolls & McCabe (2007)	Enhanced affective brain representations of chocolate in cravers versus non-cravers
Rothemund et al., (2011)	Compulsivity predicts fronto striatal activation in severely anorectic individuals
Santel et al., (2006)	Hunger and satiety in anorexia nervosa: fMRI during cognitive processing of food pictures
Talebizadeh & Butler, 2005	Insulin resistance and obesity-related factors in Prader-Willi syndrome: comparison with obesesubjects
Uher et al., (2003)	Recovery and chronicity in anorexia nervosa: brain activity associated with differential outcomes
Uher et al., (2004)	Medial prefrontal cortex activity associated with symptom provocation in eating disorders
Wagner et al., (2008)	Altered insula response to taste stimuli in individuals recovered from restricting-type anorexia nervosa
Wagner et al., (2012)	Inducing negative affect increases the reward value of appetizing foods in dieters
Vocks et al., (2011)	Effects of gustatory stimulation on brain activity during hunger and satiety in females with restricting anorexia
Only HC (n=158)
Alonso-Alonso et al., (2011)	Brain responses to food images during the early and late follicular phase of the menstrual cycle in healthy young women: relation to fasting and feeding
Babaei et al., (2010)	Enhancing effects of flavored nutritive stimuli on cortical swallowing network activity
Baroncini et al. (2011)	MRI atlas of the human hypothalamus
Batterham et al., (2007)	PYY modulation of cortical and hypothalamic brain areas predicts feeding behaviour in humans
Beaver et al., (2006)	Individual differences in reward drive predict neural responses to food
Benedict et al., (2012)	Acute sleep deprivation enhances the brain's response to hedonic foodstimuli: an fMRI study.
Berns et al., (2000)	Predictability modulates human brain response to reward
Bertolio et al., (2005)	Variation of Human Amygdala Response During Threatening Stimuli as a Function of 5′HTTLPR Genotype and Personality Style
Born et al., (2011a)	Differences between liking and wanting signals in the human brain and relations with cognitive dietary restraint and body mass index
Born et al., (2011b)	High HPA-axis activation disrupts the link between liking and wanting with liking and wanting related brain signaling
Boujraf et al., (2006)	The impact of restricted diet on brain function using BOLD-fMRI
Bracco et al., (2010)	Hemispheric prevalence during chewing in normal right-handed and left-handed subjects: a functional magnetic resonance imaging preliminary study.
Bragulat et al., (2008)	Alcohol sensitizes cerebral responses to the odors of alcoholic drinks
Bray et al., (2008)	The neural mechanisms underlying the influence of pavlovian cues on human decision making
Burger and Stice (2010)	Relation of dietary restraint scores to activation of reward-related brain regions in response to food intake, anticipated intake, and food pictures
Byrd et al., (2009)	fMRI study of brain activity elicited by oral parafunctional movements
Calder et al., (2007)	Disgust sensitivity predicts the insula and pallidal response to pictures of disgusting foods
Cerf-Ducastel and Murphy	fMRI activation in response to odorants orally delivered in aqueous solutions
Chambers et al., (2009) Study 1B	Carbohydrate sensing in the human mouth: effects on exercise performance and brain activity
Cheng et al., (2007)	Motivation Modulates the Activity of the Human Mirror-Neuron System
Chib et al., (2009)	Evidence for a common representation of decision values for dissimilar goods in human ventromedial prefrontal cortex
Cornier et al., (2007)	Effects of overfeeding on the neural response to visual food cues
Cornier et al., (2010)	Sex-based differences in the behavioural and neuronal responses to food
Cunningham et al., (2010)	Orbitofrontal cortex provides cross-modal valuation of self-generated stimuli
de Araujo and Rolls (2003b)	Representation of Umami Taste in the Human Brain
de Araujo et al., (2003a)	Taste-olfactory convergence , and the representation of the pleasantness of flavour in the human brain
de Araujo et al., (2004)	Representation in the Human Brain of Food Texture and Oral Fat
de Greck et al., (2008)	Is our self based on reward? Self-relatedness recruits neural activity in the reward system
De Silva et al., (2012)	The gut hormones PYY 3-36 and GLP-1 7-36 amide reduce food intake and modulate brain activity in appetite centers in humans
de Wit et al., (2009)	Differential engagement of the ventromedial prefrontal cortex by goal-directed and habitual behaviour toward food pictures in humans
Del Parigi et al., (2002)	Sex differences in the human brain's response to hunger and satiation
D'Ostilio & Garraux, (2011)	Automatic stimulus-induced medial premotor cortex activation without perception or action
Erritzoe et al., (2010)	Cerebral serotonin transporter binding is inversely related to body mass index
Evero et al., (2012)	Aerobic exercise reduces neuronal responses in food reward brain regions
Felsted et al., (2010)	Genetically determined differences in brain response to a primary food reward
Frank et al., (2003)	The evaluation of brain activity in response to taste stimuli-- a pilot study and method for central taste activation
Frank et al., (2008)	Sucrose activates human taste pathways differently from artificial sweetner
Frank et al., (2010a)	Processing of food pictures: influence of hunger, gender and calorie content
Frank et al., (2010b)	Effect of menstrual cycle phase on corticolimbic brain activation by visual food cues
Frank et al., (2012b)	Fat intake modulates cerebral blood flow in homeostatic and gustatory brain areas in humans
Friederich et al., (2007)	I'm not as slim as that girl: neural bases of body shape self-comparison to media images
Fuhrer et al., (2008)	Brain activity in hunger and satiety
Fujii et al., (2011)	Comparison of cerebral activation involved in oral and manual stereognosis
Goldstone et al., (2009)	Fasting biases brain reward systems towards high-calorie foods
Gottfried et al., (2002)	Appetitive and aversive olfactory learning in humans studied using event-related functional magnetic resonance imaging
Gottfried et al., (2003)	Encoding predictive reward value in human amygdala and orbitofrontal cortex
Grabenhorst et al., (2008)	How cognition modulates affective responses to taste and flavour:top-down influences on the OFC and ACC
Grabenhorst et al., (2009)	Different representations of relative and absolute subjective value in the human brain
Grabenhorst et al., (2010)	How the brain represents the reward value of fat in the mouth
Grimm et al., (2012b)	The personality trait self-directedness predicts the amygdala's reaction to appetizing cues in fMRI
Guest et al., (2007)	Human cortical representation of oral temperature
Guthoff et al., (2010)	Insulin modulates food-related activity in the central nervous system
Haase et al., (2009)	Cortical activation in response to pure taste stimuli during the physiological states of hunger and satiety
Haase et al., (2011)	Males and females show differential brain activation to taste when hungry and sated in gustatory and reward areas
Hanson et al., (2007)	Bottom-up and top-down brain functional connectivity underlying comprehension of everyday visual action
Hare et al., (2011)	Focusing attention on the health aspects of foods changes value signals in vmPFC and improves dietary choice
Harris & Fiske, (2007)	Social groups that elicit disgust are differentially processed in mPFC
Hirano et al., (2008)	Effects of chewing in working memory processing
Holsen et al., (2005)	Neural mechanisms underlying food motivation in children and adolescents
Horder et al., (2010)	Reduced neural response to reward following 7 days treatment with the cannabinoid CB1 antagonist rimonabant in healthy volunteers
Howard et al., (2009)	Odor quality coding and categorization in human posterior piriform cortex
Jabbi et al., (2007)	Empathy for positive and negative emotions in the gustatory cortex
Jacobsen et al., (2010)	Age-related functional changes in gustatory and reward processing regions: An fMRI study
Jiang et al., (2007)	Effect of chewing-side preference on activation of parahippocampal gyrus during clenching task
Jiang et al., (2010)	The effects of chewing-side preference on human brain activity during tooth clenching: an fMRI study
Jones et al., (2012)	Functional neuroimaging demonstrates that ghrelin inhibits the central nervous system response to ingested lipid
Kakeda et al., (2010)	Sweet taste-induced analgesia: an fMRI study
Kami et al., (2008)	The development of a novel automated taste stimulus delivery system for fMRI studies on the human cortical segregation of taste
Kaurijoki et al., (2008)	Association of serotonin transporter promoter regulatory region polymorhism and cerebral activity to visual food stimuli
Kikuchi et al., (2005)	Cerebral activation focusing on strong tasting food
Killgore & Yurgelen Todd, (2005a)	Body mass predicts orbitofrontal activity during visual presentations of high-calorie foods
Killgore & Yurgelen Todd, (2005b)	Developmental changes in the functional brain responses of adolescents to images of high and low calorie foods
Killgore & Yurgelen Todd, (2006)	Affect modulates appetite-related brain activity to images of food
Killgore & Yurgelen Todd, (2010)	Sex differences in cerebral responses to images of high versus low-calorie food
Killgore et al., (2003)	Cortical and limbic activation during the viewing of high versus low-calorie foods
Killgore et al., (2007)	Positive affect modulates activity in the visual cortex to images of high calorie foods
Killgore et al., (2010)	Citicoline affects appetite and cortico-limbic responses to images of high-calorie foods
Kobayashi et al., (2011)	Gustatory Imagery Reveals Functional Connectivity from the Prefrontal to Insular Cortices Traced with Magnetoencephalography
Kober et al., (2010)	Prefrontal-striatal pathway underlies cognitive regulation of craving
Kordass et al., (2007)	Functional magnetic resonance imaging of brain activity during chewing and occlusion by natural teeth and occlusal splints
Kringelbach et al., (2003)	Activation of the human orbitofrontal cortex to a liquid food stimulus is correlated with its subjective pleasantness
Kroemer et al., (2012a)	(Still) longing for food: Insulin reactivity modulates response to food pictures
Kroemer et al., (2012b)	Fasting levels of ghrelin covary with the brain response to food pictures
Kullmann et al., (2012)	Intranasal Insulin Modulates Intrinsic Reward and Prefrontal Circuitry of the Human Brain in Lean Women
LaBar et al., (2001)	Hunger selectively modulates cortico-limbic activation to food stimuli in humans
Lassman et al., (2010)	Defining the role of cholecystokinin in the lipid-induced human brain activation matrix
Lawrence et al., (2012)	Nucleus accumbens response to food cues predicts subsequent snack consumption in women and increased body mass index in those with reduced self-control
Li et al., (2012)	Correlations of macronutrient-induced functional magnetic resonance imaging signal changes in human brain and gut hormone responses
Linder et al., (2010)	Organic labeling influences food valuation and choice
Liu et al., (2000)	The temporal response of the brain after eating
Mailk et al., (2011)	State of expectancy modulates the neural response to visual food stimuli in humans
Malik et al., (2008)	Ghrelin modulates brain activity in areas that control appetitive behaviour
McCabe & Rolls, (2007)	Umami: a delicious flavor formed by convergence of taste and olfactory pathways in the human brain
McNamara et al., (2010)	Docosahexaenoic acid supplementation increases prefrontal cortex activation during sustained attention in healthy boys: a placebo-controlled, dose-ranging, functional magnetic resonance imaging study
Mehta et al. (2012)	Regional brain response to visual food cues is a marker of satiety that predicts food choice
Minato et al., (2009)	Preferred chewing side-dependent two-point discrimination and cortical activation pattern of tactile tongue sensation
Noseworthy et al., (2003)	Attenuation of brain BOLD response following lipid ingestion
O'Doherty et al., (2000)	Sensory-specific satiety-related olfactory activation of the human orbitofrontal cortex
O'Doherty et al., (2001)	Representation of Pleasant and aversive taste in the Human Brain
O'Doherty et al., (2002)	Neural responses during anticipation of a primary taste reward
O'Doherty et al., (2006)	Predictive neural coding of reward preference involves dissociable responses in human ventral midbrain and ventral striatum
Okamoto et al., (2004)	Multimodal assessment of cortical activation during apple peeling by NIRS and fMRI
Onozuka et al., (2002)	Mapping brain region activity during chewing: a functional magnetic resonance imaging study
Onozuka et al., (2003)	Age-related changes in brain regional activity during chewing: a functional magnetic resonance imaging study
Parigi et al., (2002)	Tasting a liquid meal after a prolonged fast is associated with preferential activation of the left hemisphere
Passamonti et al., (2009)	Personality predicts the brain's response to viewing appetizing foods: the neural basis of a risk factor for overeating
Pelchat et al., (2004)	Images of desire: food-craving activation during fMRI
Piech et al., (2009)	Neural correlates of appetite and hunger-related evaluative judgments
Piech et al., (2010)	Neural correlates of affective influence on choice
Plassmann et al., (2010)	Appetitive and aversive goal values are encoded in the medial orbitofrontal cortex at the time of decision making
Porubská et al., (2006)	Subjective feeling of appetite modulates brain activity
Purnell et al., (2011)	Brain functional magnetic resonance imaging response to glucose and fructose infusions in humans.
Rabiner et al., (2011)	Pharmacological differentiation of opioid receptor antagonists by molecular and functional imaging of target occupancy and food reward-related brain activation in humans
Reddy et al., (2010)	Reading the mind's eye: decoding category information during mental imagery
Rotte et al., (2005)	Insulin affects the neuronal response in the medial temporal lobe in humans
Rubinstein et al., (2011)	Adolescent smokers show decreased brain responses to pleasurable food images compared with nonsmokers
Schur et al., (2009)	Activation in brain energy regulation and reward centres by food cues varies with choice of visual stimulus
Schur et al., (2012)	Acquired differences in brain responses among monozygotic twins discordant for restrained eating
Schwabe et al., (2012)	Simultaneous glucocorticoid and noradrenergic activity disrupts the neural basis of goal-directed action in the human brain
Seger et al., (2004)	Cortical Activations during judgments about the self and an other person
Seo et al., (2013)	A salty-congruent odor enhances saltiness: Functional magnetic resonance imaging study.
Seymour et al., (2012)	Serotonin selectively modulates reward value in human decision-making
Shibamoto et al., (2007)	Cortical activation during solid bolus swallowing
Shinagaway et al., (2003)	Hemispheric dominance of tongue control depends on the chewing-side preference
Shinagaway et al., (2004)	Chewing-side preference is involved in differential cortical activation patterns during tongue movements after bilateral gum-chewing: a functional magnetic resonance imaging study
Shirao et al., (2003)	Temporomesial activation in young females associated with unpleasant words concerning body image
Shirao et al., (2005)	Gender differences in brain activity generated by unpleasant word stimuli concerning body image: an fMRI study
Siep et al., (2009)	Hunger is the best spice: the effects of attention, hunger and calorie content on food reward processing
Siep et al., (2012)	Fighting food temptations: The modulating effects of short-term cognitive reappraisal, suppression and up-regulation on mesocorticolimbic activity related to appetitive motivation
Simmons et al., (2005)	Pictures of appetizing foods activate gustatory cortices for taste and reward
Slade et al., (2009)	The postprandial increase in blood triglycerides has no direct effect on the brain BOLD response
Smeets et al., (2005a)	Functional MRI of human hypothalamic responses following glucose ingestion
Smeets et al., (2005b)	Functional magnetic resonance imaging of human hypothalamic responses to sweet taste and calories
Smeets et al., (2006)	Effects of satiety on brain activation during chocolate tasting in men and women
Smeets et al., (2011)	Consumption of caloric and non-caloric versions of a soft drink differentially affects brain activation during tasting
Smits et al., (2007)	A 3 T event-related functional magnetic resonance imaging (fMRI) study of primary and secondary gustatory cortex localization using natural tastants
Somerville et al., (2011)	Frontostriatal maturation predicts cognitive control failure to appetitive cues in adolescents
Spetter et al., (2010)	Representation of sweet and salty taste sensation in the human brain
Spetter et al., (2012)	Anterior cingulate taste activation predicts ad libitum intake of sweet and savory drinks in healthy, normal-weight men
St Onge et al., (2005)	Human cortical specialisation for food
Stice et al., (2011)	Youth at risk for obesity show greater activation of striatal and somatosensory regions to food
St-Onge et al., (2012)	Sleep restriction leads to increased activation of brain regions sensitive to food stimuli
Szameitat et al., (2007)	Motor imagery of complex everyday movements. An fMRI study
Takahashi et al., (2007)	Cerebral activation related to the control of mastication during changes in food hardness
Tamura et al., (2003)	Functional magnetic resonance imaging of human jaw movements
Teismann et al., (2009)	Tactile thermal oral stimulation increases the cortical representation of swallowing
Toepel et al., (2012)	Gender and weight shape brain dynamics during food viewing
Uher et al., (2006)	Cerebral processing of food-related stimuli: effects of fasting and gender
Wagner et al., (2006b)	Neural correlates of habituation to taste stimuli in healthy women
Valentin et al., (2007)	Determining the neural substrates of goal-directed learning in the human brain
Van Oudenhove et al., (2011)	Fatty acid-induced gut-brain signaling attenuates neural and behavioral effects of sad emotion in humans
Wang et al., (2008)	Gastric distention activates satiety circuitry in the human brain
Veldhuizen et al., (2010)	The insula taste cortex contributes to odor quality coding
Veltman et al., (2005)	Neurophysiological correlates of increased verbal working memory in high-dissociative participants: a functional MRI study
Virtanen et al., (2008)	Fish consumption and risk of subclinical brain abnormalities on MRI in older adults
Woods et al., (2011)	Expected taste intensity affects response to sweet drinks in primary taste cortex
Yan et al., (2011)	Appetite at high altitude: an fMRI study on the impact of prolonged high-altitude residence on gustatory neural processing
Zhang et al., (2005)	Neuronal activities related to right-sided mastication detected with functional magnetic resonance imaging
Review/editoral/meta-analysis (n=55)
Ahima, (2008)	Revisiting leptin's role in obesity and weight loss
Amann et al., (2001)	Central pontine myelinolysis in a patient with anorexia nervosa
Ariely & Berns, (2010)	Neuromarketing: the hope and hype of neuroimaging in business
Barbarich-Marsteller & Marx (2007)	Question and answer: neuroimaging in the treatment of eating disorders. What is neuroimaging and how can it be used to improve the treatment of eating disorders
Bonfils et al., (2004)	Olfactory disorders
Bromley (2000)	Smell and taste disorders: a primary care approach
Burger & Stice, (2012)	Variability in reward responsivity and obesity: evidence from brain imaging studies
Carnell et al., (2011)	Neuroimaging and obesity: current knowledge and future directions
Carucci et al., (2012)	Imaging obese patients: problems and solutions
de Graaf et al., (2004)	Biomarkers of satiation and satiety
De Silva et al., (2012)	The use of functional MRI to study appetite control in the CNS
Del Parigi, (2009)	Promise and limitations of functional neuroimaging in the study of obesity: is it time for a consortium and a multicenter trial?
DelParigi et al., (2005)	In pursuit of neural risk factors for weight gain in humans
Engelmann (2006)	Personality predicts responsivity of the brain reward system
Frank and Kaye, (2012)	Current status of functional imaging in eating disorders
Fusar-Poli et al., (2007)	Uncovering the neural correlates of the ketogenic diet: the contribution of functional neuroimaging
Gibson et al., (2010)	Neuroimaging, gut peptides and obesity: novel studies of the neurobiology of appetite
Goldstone (2006)	The hypothalamus, hormones, and hunger: alterations in human obesity and illness
Grill et al., (2007)	Imaging obesity: fMRI, food reward, and feeding.
Grimm et al., (2011)	Genetics of eating behavior: established and emerging concepts
Jagust, (2007)	What can imaging reveal about obesity and the brain
James et al., (2001)	Imaging in vivo brain-hormone interaction in the control of eating and obesity
James et al., (2004)	Interaction of satiety and reward response to food stimulation
Kringelbach et al., (2005)	The human orbitofrontal cortex: linking reward to hedonic experience
Marsh et al., (2009b)	Functional disturbances within frontostriatal circuits across multiple childhood psychopathologies
Milano et al., (2012)	Night eating syndrome: an overview
Moran et al., (2012)	The potential role of and deficits in frontal cortical brain areas implicated in executive control of food intake
Murphy et al., (2008)	The chemical senses and nutrition in older adults
Nagai et al., (2007)	Insular cortex and neuropsychiatric disorders: a review of recent literature
Neary et al., (2010)	Gaining New Insights into Food Reward with Functional Neuroimaging
Ochner et al., (2010)	The neurohormonal regulation of energy intake in relation to bariatric surgery for obesity
Okamoto et al., (2007)	Functional near-infrared spectroscopy for human brain mapping of taste-related cognitive functions
Okamoto et al., (2009)	Cognitive function in eating disorders and therapeutic approach
Parkinson et al., (2009)	Imaging appetite-regulating pathways in the central nervous system using manganese-enhanced magnetic resonance imaging.
Pliquett et al., (2006)	The effects of insulin on the central nervous system--focus on appetite regulation
Rao, (2012)	Bariatric surgery and the central nervous system.
Small and Prescott, (2005)	Odor/taste integration and the perception of flavor
Small, (2002)	Toward an understanding of the brain substrates of reward in humans
Stegemann et al., (2006)	Diffusion tensor imaging (DTI) and its importance for exploration of normal or pathological brain development
Stice et al., (2010a)	Genetic variation in dopaminergic reward in humans
Sztrokay et al., (2011)	Functional MRI and neurophysiological aspects of obesity
Tang et al., (2012)	Food and drug cues activate similar brain regions: a meta-analysis of functional MRI studies
Tataranni and DelParigi, (2003)	Functional neuroimaging: a new generation of human brain studies in obesity research
Tejado Lde et al., (2010)	Functional magnetic resonance studies in eating behavior disorders
Uher and Treasure, (2005)	Brain lesions and eating disorders
Walsh, (2004)	The future of research on eating disorders
Van den Eynde & Treasure, (2009)	Neuroimaging in Eating Disorders and Obesity: Implications for Research
Van den Eynde et al., (2012)	Structural magnetic resonance imaging in eating disorders: a systematic review of voxel-based morphometry studies
Van Kuyck et al., (2009)	Towards a neurocircuitry in anorexia nervosa: evidence from functional neuroimaging studies
Van Vugt, (2009)	Brain imaging studies of appetite in the context of obesity and the menstrual cycle
Wiederhold & Wiederhold, (2004)	The future of cybertherapy: improved options with advanced technologies
von Deneen & Liu (2011)	Obesity as an addiction: Why do the obese eat more
Wrobel & Leopold, (2004)	Clinical assessment of patients with smell and taste disorders
Zhang et al., (2011)	Food addiction and neuroimaging
Zhu et al., (2012)	Processing of Food, Body and Emotional Stimuli in Anorexia Nervosa: A Systematic Review and Meta-analysis of Functional Magnetic Resonance Imaging Studies
No fMRI (n=37)
Bailer et al., (2007)	Serotonin transporter binding after recovery from eating disorders
Boghi et al., (2011)	In vivo evidence of global and focal brain alterations in anorexia nervosa
Castro-Fornieles et al., (2006)	Adolescent anorexia nervosa: cross-sectional and follow-up frontal gray matter disturbances detected with proton magnetic resonance spectroscopy
Castro-Fornieles et al., (2009)	A cross-sectional and follow-up voxel-based morphometric MRI study in adolescent anorexia nervosa
Cazettes et al., (2011)	Obesity-mediated inflammation may damage the brain circuit that regulates food intake
Frank et al., (2000)	Regional cerebral blood flow after recovery from bulimia nervosa
Frank et al., (2002)	Reduced 5-HT2A receptor binding after recovery from anorexia nervosa
Gautier et al., (2000)	Differential brain responses to satiation in obese and lean men
Gautier et al., (2001)	Effect of satiation on brain activity in obese and lean women
Gazdzinski et al., (2010)	BMI and neuronal integrity in healthy, cognitively normal elderly: a proton magnetic resonancespectroscopy study
Gazdzinski et al., (2008)	Body mass index and magnetic resonance markers of brain integrity in adults
Giordano et al., (2001)	Volume measurement with magnetic resonance imaging of hippocampus-amygdala formation in patients with anorexia nervosa
Haltia et al., (2007)	Brain white matter expansion in human obesity and the recovering effect of dieting
Hassenstab et al., (2012)	Cortical thickness of the cognitive control network in obesity and successful weight loss maintenance: a preliminary MRI study
Inui et al., (2002)	Paracentral cortical atrophy in patients with eating disorders
Jones et al., (2012)	Adiposity is associated with blunted cardiovascular, neuroendocrine and cognitive responses to acute mental stress
Joos et al., (2010)	Voxel-based morphometry in eating disorders: correlation of psychopathology with grey matter volume.
Joos et al., (2011)	Amygdala hyperreactivity in restrictive anorexia nervosa
Kazlouski et al., (2011)	Altered fimbria-fornix white matter integrity in anorexia nervosa predicts harm avoidance
Maayan et al., (2011)	Disinhibited eating in obese adolescents is associated with orbitofrontal volume reductions and executive dysfunction
Matochik et al., (2005)	Effect of leptin replacement on brain structure in genetically leptin-deficient adults
Moreno-López et al., (2012)	Brain structural correlates of reward sensitivity and impulsivity in adolescents with normal and excess weight
Mueller et al., (2011)	Sex-dependent influences of obesity on cerebral white matter investigated by diffusion-tensorimaging
Orsi et al., (2011)	Body weight and the reward system: the volume of the right amygdala may be associated with body mass index in young overweight men
Pannacciulli et al., (2006)	Brain abnormalities in human obesity: a voxel-based morphometric study.
Raji et al., (2010)	Brain structure and obesity
Schautz et al., (2012)	Impact of age on leptin and adiponectin independent of adiposity
Schüssler et al., (2012)	Ghrelin levels increase after pictures showing food
Schäfer et al., (2009)	Regional grey matter volume abnormalities in bulimia nervosa and binge-eating disorder
Smucny et al., (2012)	Brain structure predicts risk for obesity
Stanek et al., (2011)	Obesity is associated with reduced white matter integrity in otherwise healthy adults.
Tanofsky-Kraff et al., (2012)	Children's binge eating and development of metabolic syndrome
Wagner et al., (2006a)	Normal brain tissue volumes after long-term recovery in anorexia and bulimia nervosa
Walther et al., (2010)	Structural brain differences and cognitive functioning related to body mass index in older females
Weise et al., (2012)	Postprandial plasma PYY concentrations are associated with increased regional gray matter volume and rCBF declines in caudate nuclei — A combined MRI and H215O PET study
Volkow et al., (2009	Inverse association between BMI and prefrontal metabolic activity in healthy adults
Yokum et al., (2012)	Relation of regional gray and white matter volumes to current BMI and future increases in BMI: a prospective MRI study.
No food images (n=37)
Ashworth et al., (2011)	Neural response to angry and disgusted facial expressions in bulimia nervosa
Bruce et al., (2012)	Branding and a child's brain: an fMRI study of neural responses to logos
Burger & Stice, (2012)	Frequent ice cream consumption is associated with reduced striatal response to receipt of an ice cream-based milkshake
Cerf-Ducastel et al., (2012)	Effect of Magnitude Estimation of Pleasantness and Intensity on fMRI Activation to Taste
Eisenberger et al., (2007)	Neural pathways link social support to attenuated neuroendocrine stress responses
Eldeghaidy et al., (2011)	The cortical response to the oral perception of fat emulsions and the effect of taster status.
Frank et al., (2012a)	Anorexia nervosa and obesity are associated with opposite brain reward response
Frank et al., (2012c)	The obese brain athlete: self-regulation of the anterior insula in adiposity
Friederich et al., (2010)	Neural correlates of body dissatisfaction in anorexia nervosa
García-García et al., (2012)	Alterations of the salience network in obesity: A resting-state fMRI study.
Green & Murphy, (2012)	Altered processing of sweet taste in the brain of diet soda drinkers
Hendrick et al., (2012)	Saliency processing and obesity: a preliminary imaging study of the stop signal task
Higgs et al,. (2008)	Sensory-specific satiety is intact in amnesics who eat multiple meals
Hommer et al., (2012)	Neural correlates of stress and favorite-food cue exposure in adolescents: A functionalmagnetic resonance imaging study
Jastreboff et al., (2011)	Body mass index, metabolic factors, and striatal activation during stressful and neutral-relaxing states: an FMRI study
Kullmann et al., (2011)	The obese brain: Association of body mass index and insulin sensitivity with resting state network functional connectivity
Levy et al., (2012)	Comparing apples and oranges: using reward-specific and reward-general subjective value representation in the brain
Lock et al., (2011)	Aberrant brain activation during a response inhibition task in adolescent eating disorder subtypes
Marsh et al., (2009a)	Deficient activity in the neural systems that mediate self-regulatory control in bulimia nervosa
Marsh et al., (2011)	An fMRI Study of Self-Regulatory Control and Conflict Resolution in Adolescents With Bulimia Nervosa
Mathews et al. 2012)	Neural Correlates of Weight Gain With Olanzapine
Miyake et al., (2010a)	Brain activation during the perception of distorted body images in eating disorders
Miyake et al., (2010b)	Neural processing of negative word stimuli concerning body image in patients with eating disorders: an fMRI study
Nolan-Poupart et al., (2012)	Midbrain response to milkshake correlates with ad libitum milkshake intake in the absence of hunger
Peñas-Lledó et al., (2007)	Anterior cingulate activity in bulimia nervosa: a case study
Pringle et al., (2011)	Neural correlates of the processing of self-referent emotional information in bulimia nervosa
Rubino et al., (2007)	Activity in medial prefrontal cortex during cognitive evaluation of threatening stimuli as a function of personality style
Rudenga & Small, (2012)	Amygdala response to sucrose consumption is inversely related to artificial sweetener use.
Schaefer et al., (2012)	Striatal response to favorite brands as a function of neuroticism and extraversion
Sokol-Hessner et al., (2012)	Decision value computation in DLPFC and VMPFC adjusts to the available decision time
Spangler & Allen, (2012)	An fMRI investigation of emotional processing of body shape in bulimia nervosa.
Tomasi et al., (2009)	Association of body mass and brain activation during gastric distention: implications for obesity
Uher et al., (2005)	Functional neuroanatomy of body shape perception in healthy and eating-disordered women
Wagner et al., (2007)	Altered reward processing in women recovered from anorexia nervosa
Wagner et al., (2010)	Altered striatal response to reward in bulimia nervosa after recovery
van de Sande-Lee et al., (2011)	Partial reversibility of hypothalamic dysfunction and changes in brain activity after body mass reduction in obese subjects
Vereczkei et al., (2011)	Functional MRI investigation of brain activity triggered by taste stimulation
No healthy controls (n=27)
Baicy et al., (2007)	Leptin replacement alters brain response to food cues in genetically leptin-deficient adults
Berman et al., (2012)	Effects of Leptin Deficiency and Replacement on Cerebellar Response toFood-Related Cues
Bruce et al., (2012a)	Changes in brain activation to food pictures after adjustable gastric banding
Cornier et al., (2012)	The effects of exercise on the neuronal response to food cues
Davis et al., (2011)	Exercise Improves Executive Function and Achievement and Alters Brain Activation in Overweight Children: A Randomized Controlled Trial
Dimitropoulos & Schultz (2008)	Food-related neural circuitry in Prader-Willi syndrome
Dodds et al., (2012)	Effect of the dopamine D3 receptor antagonist GSK598809 on brain responses to rewarding food images in overweight and obese binge eaters
Farooqi et al., (2007)	Leptin regulates striatal regions and human eating behaviour
Filbey et al., (2012)	Reward circuit function in high BMI individuals with compulsive overeating: Similarities with addiction
Fletcher et al., (2010)	Distinct modulatory effects of satiety and sibutramine on brain responses to food images in humans: a double dissociation across hypothalamus, amygdala, and ventral striatum
Frank et al., (2011a)	Leptin therapy in a congenital leptin-deficient patient leads to acute and long-term changes in homeostatic, reward, and food-related brain areas
González-Hernández & Scherbaum, (2006)	Obesity-specific circuits in the human brain: exploration by dynamic Brain Self-Reference (dynBSR)
Kishinevsky et al., (2012)	fMRI reactivity on a delay discounting task predicts weight gain in obese women
Leidy et al., (2011)	Neural Responses to Visual Food Stimuli After a Normal vs. Higher Protein Breakfast in Breakfast-Skipping Teens: A Pilot fMRIStudy
Murdaugh et al., (2012)	fMRI reactivity to high-calorie food pictures predicts short- and long-term outcome in a weight-loss program
Nock et al., (2012)	Reduction in neural activation to high-calorie food cues in obese endometrial cancer survivors after a behavioral lifestyle intervention: a pilot study
Ochner et al., (2011)	Selective reduction in neural responses to high calorie foods following gastric bypass surgery
Ochner et al., (2012a)	Relation between changes in neural responsivity and reductions in desire to eat high-calorie foods following gastric bypass surgery
Ochner et al., (2012b)	Neural responsivity to food cues in fasted and fed states pre and post gastric bypass surgery
Paolini et al., (2012)	Coping with brief periods of food restriction: mindfulness matters
Rosenbaum et al., (2008)	Leptin reverses weight loss-induced changes in regional neural responses to visual food stimuli
Rudenga et al., (2012)	Acute stress potentiates brain response to milkshake as a function of body weight and chronic stress
Shapira et al., (2005)	Satiety dysfunction in Prader-Willi syndrome demonstrated by fMRI
Stice et al., (2010b)	Weight gain is associated with reduced striatal response to palatable food
Stoeckel et al., (2012)	Greater impulsivity is associated with decreased brain activation in obese women during a delay discounting task
Vocks et al., (2010a)	Neural correlates of viewing photographs of one's own body and another woman's body in anorexia and bulimia nervosa: an fMRI study
Vocks et al., (2010b)	Changes in neuronal correlates of body image processing by means of cognitive-behavioural body image therapy for eating disorders: a randomized controlled fMRI study
Case report (n=36)
Adolphs et al., (2005)	Preferring one taste over another without recognizing either
Amano et al., (2011)	Brain tumor (germinoma) diagnosed after assessment for male late-onset hypogonadism syndrome : a case report
Asano et al., (2012)	Brain abscess mimicking lung cancer metastases; a case report
Braga et al., (2011)	Pseudotumoral form of cerebral schistosomiasis mansoni
Castillo and Feinstein, (2012)	"Picky" eater with a stomping gait
de Wit et al., (2006)	Brain abnormalities in a case of malonyl-CoA decarboxylase deficiency
Etemadifar et al., (2012)	Hemiballismus, Hyperphagia, and Behavioral Changes following Subthalamic Infarct
Fukutake et al., (2001)	Dizziness when eating: an unusual isolated presentation of cerebral venous thrombosis
Green et al., (2008)	Smell and taste dysfunction following minor stroke: a case report
Grossmann et al., (2002)	Cavernoma of the medulla oblongata mimicking "Anorexia nervosa" - a case report
Hieda and Fukui, (2008)	Germinoma presenting with personality and socio-behavioral abnormalities may challenge differential diagnoses
Houy et al., (2007)	Anorexia nervosa associated with right frontal brain lesion
Jung et al., (2009)	Bilateral choreiform movements induced by excessive sucrose ingestion
Kim & Choi, (2002)	Altered food preference after cortical infarction: Korean style
Levine et al., (2003)	Resolution of eating disorders after right temporal lesions
Lin et al., (2003)	Brain tumor presenting as anorexia nervosa in a 19-year-old man
Lin et al., (2006)	Binge eating associated with internal carotid artery aneurysm
Lopez-Capapé et al., (2004)	Hypothalamic adipic hypernatraemia syndrome with normal osmoregulation of vasopressin
Moreno et al., (2002)	Diencephalic syndrome: An uncommon cause of malnutrition
Oner et al., (2007)	Pontine mass presenting as anxiety, obsessions, and severe eating problems: a case report
Prashanth et al., (2010)	The pontomedullary region: role in affect, behavior, and appetite regulation
Ramirez et al., (2007)	Course and prognosis of a case of central pontine myelinolysis in eating behavior disorder
Rohde et al., (2012)	Combined symptomatology of psychosis, pica syndrome, and hippocampal sclerosis: A case report
Rosenzweig & Manford, (2008)	Trouble at dinner: an unusual case of eating-induced seizures
Saad et al., (2010)	Anorexia nervosa and Wernicke-Korsakoff syndrome: a case report
Sithinamsuwan et al., (2010)	Kleine-Levin syndrome: the first typical case in Thailand
Small et al., (2005)	Gustatory agnosia
Sokoi et al., (2006)	Anorexia nervosa and brain tumor in a 14-year-old girl
Striano et al., (2010)	Lesional reflex epilepsy associated with the thought of food
Watanabe et al., (2009)	Case of infantile autism with pediatric Wernicke's encephalopathy due to severe eating disorder
Wiler and Bailey, (2007)	Clinicopathological conference: case report--a case of anorexia and weak arm
Winston et al., (2006)	Pineal germinoma presenting as anorexia nervosa: Case report and review of the literature
Yamamoto et al., (2012)	A case of primary central nervous system lymphoma presenting diffuse infiltrative luekoencephalopathy
Yavuz and Kiresi, (2012)	Unusual Manifestations of Pediatric Neuromyelitis Optica
Yoshikawa et al., (2012)	Progressive adult primary glioblastoma in the medulla oblongata with an unmethylated MGMT promoter and without an IDH mutation
Zaldivar et al., (2009)	Rhino-orbital-cerebral mucormycosis: a lethal complication of body dysmorphic disorder
Dementia/Pathology/other patient categories (n=17)
de Wilde et al., (2011)	Utility of imaging for nutritional intervention studies in Alzheimer's disease
Grimm et al., (2012a)	Reduced striatal activation during reward anticipation due to appetite-provoking cues in chronic schizophrenia: a fMRI study.
Hassel et al., (2009)	Prefrontal cortical and striatal activity to happy and fear faces in bipolar disorder is associated with comorbid substance abuse and eating disorder
Ismail et al., (2008)	A functional neuroimaging study of appetite loss in Alzheimer's disease
Jenison et al., (2011)	Value encoding in single neurons in the human amygdala during decision making
Liu et al., (2004)	Behavioral disorders in the frontal and temporal variants of frontotemporal dementia
Lungu et al., (2012)	Neuronal correlates of appetite regulation in patients with schizophrenia: Is there a basis for future appetite dysfunction
Ogawa et al., (2000)	Feeding function, blink reflex and MRI in the severely handicapped
Piguet et al., (2011)	Eating and hypothalamus changes in behavioral-variant frontotemporal dementia
Rohrer and Warren, (2010)	Phenomenology and anatomy of abnormal behaviours in primary progressive aphasia
Rosen et al., (2005)	Neuroanatomical correlates of behavioural disorders in dementia
Roth et al., (2012)	Functional Neuroimaging in Craniopharyngioma: A Useful Tool to Better Understand Hypothalamic Obesity
Rüsch et al., (2007)	Inferior frontal white matter microstructure and patterns of psychopathology in women with borderline personality disorder and comorbid attention-deficit hyperactivity disorder
Shukla et al., (2008)	Atypical Kleine--Levin syndrome: can insomnia and anorexia be features too
Stip et al., (2012)	Neural changes associated with appetite information processing in schizophrenic patients after 16 weeks of olanzapine treatment
Whitwell et al., (2007)	VBM signatures of abnormal eating behaviours in frontotemporal lobar degeneration
Woolley et al., (2007)	Binge eating is associated with right orbitofrontal-insular-striatal atrophy in frontotemporal dementia
