# Supplementary material for: Increased Prefrontal and Parahippocampal Activation with Reduced Dorsolateral Prefrontal and Insular Cortex Activation to Food Images in Obesity: A Meta-Analysis of fMRI Studies
Source: PLoS One. 2013 Apr 10;8(4):e60393. doi: 10.1371/journal.pone.0060393 (PMC3622693; doi:10.1371/journal.pone.0060393)
Supplement: Table S2 — List of the studies and reason for exclusion for those that were excluded at a secondary stage from the actual meta-analyses. (XLSX) [file pone.0060393.s003.xlsx]

## Sheet: Sheet1
Supplementary Table 2. List of studies (n=29) and reason for exclusion for studies that were excluded at a secondary stage from the actual meta-analysis.
Study author & publication year	Reason for exclusion
Batterink et al., (2010)	No case-control comparison activation data
Bohon et al., (2009)	Foci were derived from ROI analyses
Bruce et al., (2010)	Foci were derived from ROI analyses
Davids et al., (2010)	Some of the foci were derived from ROI analyses, so we used only data obtained from WB analyses
Demos et al., (2012)	No case-control comparison activation data
Frankort et al., (2012)	No food vs. non-food stimuli activation data
Gearhardt et al., (2011)	No case-control comparison activation data
Geliebter et al., (2006)	No case-control comparison activation data
Gizewski et al., (2010)	Foci were derived from ROI analyses
Green et al., (2011)	No case-control comparison activation data
Grosshans et al., (2012)	No case-control comparison activation data
Ho et al., (2012)	No case-control comparison activation data
Hollmann et al., (2011)	No case-control or food vs. non-food stimuli comparison activation data
Kullmann et al., (2012)	Foci were derived from ROI analyses
McCaffrey et al., (2009)	Foci were derived from ROI analyses
Ng et al., (2011)	Foci were derived from ROI analyses
Nummenmaa et al., (2012)	No food vs. non-food stimuli activation data
Oltmans et al., (2012)	Some of the foci were derived from ROI analyses, so we used only data obtained from WB analyses
Page et al., (2012)	No case-control comparison activation data
Rothemund et al., (2007)	Foci were derived from ROI analyses
Scharmüller et al., (2012)	Foci were derived from ROI analyses
Schienle et al., (2009)	Foci were derived from ROI analyses
Stice et al., (2010)	Some of the foci were derived from ROI analyses, so we used only data obtained from WB analyses
Stoeckel et al., (2008)	Foci were derived from ROI analyses
Stoeckel et al., (2009)	No case-control comparison activation data
Sweet et al., (2012)	Foci were derived from ROI analyses
Tregellas et al., (2011)	Foci were derived from ROI analyses and no food vs. non-food stimuli activation data
Wallner-Liebmann et al., (2010)	No case-control comparison activation data
Yokum et al., (2011)	No comparison for food vs. non-food stimuli
